# Supplementary material for: Benzoic Acid Derivatives as Prodrugs for the Treatment of Tuberculosis
Source: Pharmaceuticals (Basel). 2022 Sep 7;15(9):1118. doi: 10.3390/ph15091118 (PMC9502840; doi:10.3390/ph15091118)
Supplement: Supplementary file 1 [file pharmaceuticals-15-01118-s001.zip]

Archive with 1 entries (1 files):
- pharmaceuticals-1840994-supplementary.pdf
